# Supplementary material for: Acuity and colour vision changes post intravitreal dexamethasone implant injection in patients with diabetic macular oedema
Source: PLoS One. 2018 Jun 26;13(6):e0199693. doi: 10.1371/journal.pone.0199693 (PMC6019681; doi:10.1371/journal.pone.0199693)
Supplement: S1 Table — It shows data pre and post injection of intravitreal Dexamethasone implant. (XLSX) [file pone.0199693.s001.xlsx]

## Sheet: Pre-Ozurdex 
Name	ID	Eye	Age	CAD		BSCVA LogMAR				Refraction	Vegeterian	Comments													Comments		OCT
				SNO R-G	SNO Y-B		Gender	Race	Smoking			Carrier / Normal / ?	Type	Control	Duration	HbA1c	Grade	Maculopathy	POH	LOC III	PMH	Medication	IOP	C/D ratio	Other		CST	SIM	NIM	IIM	TIM	SOM	NOM	IOM	TOM
	001	OD	68	31.07	18.15	61	Female	Caucasian	No	myopic	No	N	II	Metformin + Insulin	39	7.5	Moderate NPDR	1	Macular grid X2 / IVTA	NC1	HTN, PMR, Osteoprosis, Hypothyroidism, Chol.	Metformin, Insulin, Levothyroxine, Atorvastatin, Prednisolone, Calcium, Resedionate Sodium	15	0.2			530	509	481	596	693	383	378	534	595
	002	OS	46	19.46	18.16	67	Male	Asian	No	Emmetropic	No	N	II	Metformin	9	8.4	PDR	1	Macular grid laser	N0	Chol.	Metformin, Nazdol, Sitagliptin, Simvastatin	12	0.3			580	636	507	493	553	531	445	445	438
	003	OS	51	12.61	18.1	68	Male	Caucasian	No	emmetropic	No	N	I	Insulin	27	9	Active PDR	1	PRP/ Macular grid x3	N0	HTN, Chol.	Amlodipine, Lisinopril, Simvastatin, Aspirin, Levemir, Novorapid	15	0.2			491	453	432	437	576	361	366	344	494
	004	OD	58	25.64	18.17	67	Male	Caucasian	Yes	hyperopic	No	N	II	Insulin + Metfromin	2	5.9	Severe NPDR	1	Macular grid	N0	CVA, HTN, Chol.	Amlodipine, Ramipril, Bendroflumethiazide, Simvastatin, Aspirin, Paracetamol	16	0.3			501	408	421	413	482	318	352	309	421
	005	OD	61	34.45	18.18	40	Female	Afrocarribean	No	hyperopic	No	N	II	Metformin	25	9.5	Mild NPDR	1	Macular gridx8/IVTA/ Avastin inj. X2	N1C1	HTN, Chol., Hypothyroidism	Metformin, Glipizide, Levothyroxine, Amlodipine, Simvastatin	17	0.3			422	323	455	318	282	257	344	232	220
	006	OD	45	7.78	13.58	58	Male	Afrocarribean	No	emmetropic	No	N	II	Insulin	17	9.8	Moderate NPDR	1	IOL/ IVTA/ 3x macular grid		HTN, Chol.	Ramipril, Simvastatin, Aspirin	16	0.4			572	439	436	440	462	302	332	290	301
	007	OD	55	28.58	18.19	52	Male	Caucasian	No	myopic	No	N	II	Metformin	11	6.1	Mild NPDR	1	Avastin inj. X3 / Macular grid x3	NC1	HTN, Chol.	Ramipril, Amlodipine, Atrovastatin, Doxazosin, Gliclazide	15	0.3			685	606	585	633	691	362	455	521	558
	008	OS	40	11.96	15.7	67	Male	Caucasian	Yes	myopic	No	N	I	Insulin	27	8.2	Treated PDR	1	3X Macular grid/ 3X Macugen inj./ IVTA/ PRP	N0	Chol., HTN, Gastritis	Pravastatin, Ramipril, Omeprazole	14	0.3			585	455	370	535	725	323	318	338	588
	009	OD	66	35.87	18.1	65	Male	Caucasian	Yes	myopic	No	N	II	Metfromin + Insulin	13		Severe NPDR	1	Macular grid x2	N0	Gout, HTN, Chol., Thyroidectomy, Erectile dysfunction, Arthralgia, Osteoprosis	Losartan, Simvastatin, Allopurinol, Alfacalcidol, Viagra, Cocodamol, Irbesartan	14	0.4			578	464	529	609	538	309	439	501	418
	0010	OD	66	30.51	18.18	49	Male	Caucasian	No	emmetropic	No	N	II	Metformin	15		Treated PDR	1	PRP/Macular grid	N1		Metforin, Glibenclamide	16	0.3			573	500	498	462	481	380	401	336	353
	0011	OS	65	11.14	11.72	58	Male	Afrocarribean	No	emmetropic	No	N	II	Diet control	20	9.5	Moderate NPDR	1		NC1	HTN, Gastritis, Chol.	Bisoprolol, Candesartan, Spironolactone, Fruesemide, Aspirin, Rosuvastatin, Quinine, Lansoprazole	17	0.5			390	315	319	326	332	275	282	261	271
	0012	OD	66	35.02	18.12	68	Male	Asian	No	myopic	No	N	II	Metformin	22	7.5	Mild NPDR	1	IOL/Macular focal		HTN, Chol.	Gliclazide, Furosemide, Doxazosin, Ramipril, Tramadol,Atrovastatin	12	0.4			315	377	329	338	419	305	324	274	303
	0013	OS	54	29.03	17.52	48	Male	Caucasian	N0	emmetropic	No	N	II	Metformin	20	7	PDR	1	Macular gridx2	N0	HTN	Glucophage, Gliclazide, Amias	17	0.2			881	646	749	802	747	524	590	646	580
	0014	OD	49	2.95	5.18	68	Male	Afrocarribean	No	myopic	No	N	II	Metformin	13	6.2	Mild NPDR	1	Macular grid x2	N0	Chol.	Gliclazide, Simvastatin	14	0.4			485	419	393	371	425	311	329	308	316

## Sheet: Post Ozurdex
Name	ID	Eye	Age	CAD		BSCVA LogMAR				Refraction	Vegeterian	Comments													Comments		OCT
				SNO R-G	SNO Y-B		Gender	Race	Smoking			Carrier / Normal / ?	Type	Control	Duration	HbA1c	Grade	Maculopathy	POH	LOC III	PMH	Medication	IOP	C/D ratio	Other		CST	SIM	NIM	IIM	TIM	SOM	NOM	IOM	TOM
	001	OD	68	30.3	18.1	59	Female	Caucasian	No	myopic	No	N	II	Metformin + insulin	39	8.1	Moderate NPDR	1	Grid	NC1	HTN, PMR, Osteoprosis, Hypothyroidism, Chol.	Metformin, Insulin, Levothyroxine, Atorvastatin, Prednisolone, Calcium, Resedionate Sodium	16	0.2			411	445	446	493	577	363	376	497	585
	002	OS	47	22.99	18.08	85	Male	Asian	No	Emmetropic	No	N	II	Metformin	10		Treated PDR	1	PRP/ Grid	N0	Chol.	Metformin, Nazdol, Sitagliptin, Simvastatin	16	0.3			411	613	396	372	476	531	386	403	405
	003	OS	51	15.93	18.07	59	Male	Caucasian	No	emmetropic	No	N	II	Insulin	27	8.7	Treated PDR	1	PRP/ Grid	N0	HTN, Chol.	Amlodipine, Lisinopril, Simvastatin, Aspirin, Levemir, Novorapid	18	0.3			533	471	416	450	611	348	345	338	504
	004	OD	58	17.2	17.71	76	Male	Caucasian	No	hyperopic	No	N	II	Insulin + Metformin	2	5.3	Severe NPDR	1	Macular grid	N0	CVA, HTN, Chol.	Amlodipine, Ramipril, Bendroflumethiazide, Simvastatin, Aspirin, Paracetamol	17	0.3			378	335	390	381	398	286	324	292	332
	005	OD	61	34.58	18.18	39	Female	Afrocarribean	No	hyperopic	No	N	II	Metformin	25	9.7	Mild NPDR	1	Macular gridx8/IVTA/ Avastin inj. X2	N1C1	HTN, Chol., Hypothyroidism	Metformin, Glipizide, Levothyroxine, Amlodipine, Simvastatin	16	0.3			518	354	405	327	344	255	295	232	232
	006	OD	45	9.63	16.95	64	Male	Afrocarribean	No	emmetropic	No	N	II	Insulin	17	7.9	Severe NPDR	1	IOL/ IVTA/ 3x macular grid		HTN, Chol.	Ramipril, Simvastatin, Aspirin	16	0.3			603	429	452	481	456	293	312	312	274
	007	OD	55	22.54	18.13	71	Male	Caucasian	No	myopic	No	N	II	Metformin	11		Mild NPDR	1	Avastin inj. X3 / Macular grid x3	NC1	HTN, Chol.	Ramipril, Amlodipine, Atrovastatin, Doxazosin, Gliclazide	14	0.3			692	588	606	627	688	391	519	552	603
	008	OS	40	8.95	14.28	73	Male	Caucasian	yes	myopic	No	N	I	Insulin	27		Treated PDR	1	3X Macular grid/ 3X Macugen inj./ IVTA/ PRP	N0	Chol., HTN, Gastritis	Pravastatin, Ramipril, Omeprazo	16	0.3			385	397	363	421	607	318	324	312	546
	009	OD	67	36.18	18.16	64	Male	Caucasian	yes	myopic	No	N	II	Metformin + Insulin	13		Severe NPDR	1	3X macular grid/ L PRP	N0	Gout, HTN, Chol., Thyroidectomy, Erectile dysfunction, Arthralgia, Osteoprosis	Losartan, Simvastatin, Allopurinol, Alfacalcidol, Viagra, Cocodamol, Irbesartan	12	0.4			507	408	446	524	474	316	400	434	393
	0010	OD	66	17.72	18.15	69	Male	Caucasian	No	emmetropic	No	N	II	Metformin	15	7.6	Treated PDR	1	PRP/Macular grid	N1			16	0.3			299	341	332	343	335	301	328	300	300
	0011	OS	66	8.84	5.99	70	Male	Afrocarribean	No	hyperopic	No	N	II	Diet control	20	8.8	Moderate NPDR	1		NC1			15	0.5			448	324	331	326	335	273	321	258	269
	0012	OD	66	31.82	18.05	77	Male	Asian	No	myopic	No	N	II	Metformin	22	6.8	Mild NPDR	0					19	0.4			235	342	328	322	375	293	310	273	301
	0013	OS	55	9.57	17.43	73	Male	Caucasian	No	myopic	No	N	II	Metformin	20		PDR	1	Macular gridx2	N0	HTN	Glucophage, Gliclazide, Amias	36	0.2			268	375	369	376	357	390	403	399	394
	0014	OD	49	2.35	4.57	75	Male	Afrocarribean	No	myopic	No	N	II	Metformin	14		Mild NPDR	1	Macular grid x2	N0	Chol.	Gliclazide, Simvastatin	16	0.4			414	370	342	380	426	298	323	308	308
